# Supplementary material for: Characterization of Two Aggressive PepMV Isolates Useful in Breeding Programs
Source: Viruses. 2023 Nov 8;15(11):2230. doi: 10.3390/v15112230 (PMC10674935; doi:10.3390/v15112230)
Supplement: Supplementary file 1 [file viruses-15-02230-s001.zip]

Archive with 3 entries (2 files):
- viruses-2682353-supplementary/
- viruses-2682353-supplementary/viruses-2682353-supplementary.pdf
- viruses-2682353-supplementary/viruses-2682353-supplementary.xlsx
