# Supplementary material for: Characterization of Two Aggressive PepMV Isolates Useful in Breeding Programs
Source: Viruses. 2023 Nov 8;15(11):2230. doi: 10.3390/v15112230 (PMC10674935; doi:10.3390/v15112230)
Supplement: Supplementary file 1 [file viruses-15-02230-s001.zip › viruses-2682353-supplementary/viruses-2682353-supplementary.xlsx]

## Sheet: Hoja1
Table S2: Pairwise sequence identities for 37 PepMV nucleotide sequences.
	HG313805.1_PES	HG313806.1_PES	HG313807.1_PES	FJ940225.1_US1	JQ314462.1_US1	JQ314458.1_US1	KF734961.1_US1	JQ314460.1_US1	AY509926.1_US1	MF422616.1_LP	MF422614.1_LP	MF422612.1_LP	AJ606361.1_LP	JQ314457.1_EU	JQ314461.1_EU	JQ314459.1_EU	PepMV_H30	PepMV_Sp13	FJ940224.1_EU	FJ457098.1_EU	KJ018164.1_EU	FJ940223.1_EU	MN395046.1_EU	JN133846.1_EU	AJ438767.1_EU	KJ018165.1_CH2	MN038409.1_CH2	PepMV_PS5	JN835466.1_CH2	MF422615.1_CH2	FJ457097.1_CH2	JX417070.1_CH2	HQ650560.2_CH2	HQ650559.1_CH2	PepMV_KLP2	DQ000985.1_CH2	HG976946.1_CH2
HG313805.1_PES	100.001
HG313806.1_PES	100.001	100.001
HG313807.1_PES	99.901	99.901	100.001
FJ940225.1_US1	86.601	86.601	86.601	100.001
JQ314462.1_US1	86.701	86.701	86.701	99.201	100.001
JQ314458.1_US1	86.701	86.701	86.701	99.201	100.001	100.001
KF734961.1_US1	86.701	86.701	86.701	99.101	99.701	99.601	100.001
JQ314460.1_US1	86.701	86.701	86.701	99.101	99.601	99.501	99.501	100.001
AY509926.1_US1	86.301	86.301	86.301	99.101	98.901	98.901	98.801	98.801	100.001
MF422616.1_LP	82.101	82.101	82.201	82.601	82.601	82.601	82.701	82.601	82.701	100.001
MF422614.1_LP	82.101	82.101	82.101	82.501	82.601	82.501	82.601	82.501	82.601	99.801	100.001
MF422612.1_LP	82.101	82.101	82.101	82.501	82.601	82.501	82.601	82.501	82.601	99.801	100.001	100.001
AJ606361.1_LP	82.101	82.101	82.101	82.601	82.601	82.501	82.601	82.501	82.601	99.801	99.801	99.801	100.001
JQ314457.1_EU	81.801	81.801	81.901	82.501	82.501	82.501	82.501	82.501	82.601	95.501	95.401	95.501	95.501	100.001
JQ314461.1_EU	81.901	81.901	82.001	82.401	82.501	82.501	82.501	82.501	82.501	95.601	95.501	95.501	95.501	98.601	100.001
JQ314459.1_EU	81.801	81.801	81.901	82.401	82.401	82.401	82.401	82.401	82.601	95.601	95.601	95.601	95.601	98.601	99.601	100.001
PepMV_H30	81.901	81.901	81.901	82.501	82.501	82.501	82.501	82.401	82.501	95.901	95.801	95.801	95.901	98.901	99.001	99.001	100.001
PepMV_Sp13	81.901	81.901	81.901	82.501	82.401	82.401	82.501	82.401	82.501	95.801	95.801	95.801	95.801	98.901	99.001	99.001	99.801	100.001
FJ940224.1_EU	82.001	82.001	82.001	82.501	82.501	82.501	82.501	82.601	82.501	95.501	95.501	95.501	95.501	98.601	98.601	98.601	99.001	99.001	100.001
FJ457098.1_EU	81.601	81.701	81.701	82.401	82.401	82.401	82.301	82.401	82.401	95.601	95.601	95.601	95.601	98.801	98.801	98.701	99.001	99.001	99.001	100.001
KJ018164.1_EU	81.901	81.901	81.901	82.401	82.401	82.401	82.401	82.401	82.501	95.901	95.801	95.801	95.901	99.001	99.001	99.001	99.401	99.401	99.101	99.201	100.001
FJ940223.1_EU	82.101	82.101	82.101	82.501	82.501	82.501	82.501	82.501	82.501	96.201	96.201	96.201	96.201	98.901	98.901	98.901	99.301	99.301	99.001	99.001	99.601	100.001
MN395046.1_EU	81.901	81.901	81.901	82.501	82.501	82.501	82.501	82.401	82.501	95.801	95.701	95.701	95.701	99.001	98.901	98.801	99.201	99.201	99.001	99.001	99.401	99.301	100.001
JN133846.1_EU	81.901	81.901	81.901	82.501	82.501	82.501	82.501	82.501	82.601	95.801	95.801	95.801	95.801	99.001	99.201	99.201	99.401	99.401	99.001	99.101	99.501	99.401	99.301	100.001
AJ438767.1_EU	82.001	82.001	82.001	82.601	82.601	82.601	82.601	82.601	82.601	96.001	95.901	96.001	96.001	99.101	99.101	99.101	99.401	99.401	99.201	99.301	99.601	99.601	99.501	99.801	100.001
KJ018165.1_CH2	78.901	78.901	78.901	78.901	78.901	78.801	78.901	78.801	79.201	79.601	79.601	79.601	79.501	79.701	79.401	79.401	79.601	79.601	79.501	79.401	79.601	79.501	79.401	79.501	79.501	100.001
MN038409.1_CH2	78.901	78.901	78.901	79.001	79.001	79.001	79.001	78.901	79.301	79.501	79.601	79.601	79.501	79.701	79.401	79.401	79.501	79.601	79.501	79.301	79.601	79.501	79.401	79.501	79.501	99.001	100.001
PepMV_PS5	79.001	79.001	79.001	79.001	78.901	78.901	79.001	78.801	79.101	79.701	79.701	79.801	79.701	79.901	79.601	79.601	79.701	79.701	79.601	79.501	79.701	79.601	79.501	79.601	79.601	99.001	98.601	100.001
JN835466.1_CH2	78.901	78.901	79.001	79.001	79.001	78.901	79.001	78.901	79.301	79.701	79.701	79.701	79.601	79.801	79.601	79.601	79.701	79.701	79.601	79.501	79.701	79.601	79.501	79.601	79.601	99.101	98.601	99.001	100.001
MF422615.1_CH2	78.901	79.001	79.001	79.101	79.001	79.001	79.101	79.001	79.301	79.701	79.801	79.801	79.701	79.901	79.601	79.601	79.701	79.701	79.601	79.601	79.801	79.701	79.601	79.701	79.701	99.101	98.601	99.001	99.801	100.001
FJ457097.1_CH2	78.901	78.901	79.001	79.001	79.001	79.001	79.101	79.001	79.001	79.601	79.601	79.601	79.601	79.701	79.501	79.501	79.601	79.601	79.501	79.501	79.701	79.601	79.501	79.601	79.601	99.001	98.601	99.001	99.301	99.301	100.001
JX417070.1_CH2	78.901	78.901	78.901	79.101	79.001	79.001	79.101	79.001	79.301	79.701	79.701	79.701	79.601	79.701	79.501	79.501	79.501	79.601	79.501	79.401	79.601	79.501	79.401	79.501	79.501	98.901	98.501	98.801	99.201	99.201	99.001	100.001
HQ650560.2_CH2	78.701	78.701	78.701	78.801	78.801	78.801	78.801	78.701	79.001	79.501	79.401	79.501	79.401	79.401	79.201	79.201	79.301	79.301	79.301	79.201	79.401	79.301	79.201	79.301	79.301	98.601	98.101	98.501	98.901	98.901	98.801	98.701	100.001
HQ650559.1_CH2	78.801	78.901	78.901	79.001	79.001	79.001	79.001	78.901	79.201	79.601	79.601	79.601	79.501	79.601	79.401	79.401	79.501	79.501	79.501	79.301	79.501	79.501	79.401	79.501	79.501	98.801	98.301	98.801	99.101	99.101	99.001	98.801	99.001	100.001
PepMV_KLP2	79.001	79.001	79.001	79.101	79.001	79.001	79.101	78.901	79.201	79.601	79.601	79.601	79.701	79.901	79.501	79.501	79.701	79.701	79.601	79.401	79.701	79.601	79.501	79.601	79.601	98.601	98.301	98.701	98.801	98.801	98.801	98.601	98.301	98.601	100.001
DQ000985.1_CH2	78.701	78.701	78.701	79.001	78.901	78.901	78.901	78.801	79.201	79.401	79.401	79.501	79.401	79.501	79.301	79.301	79.401	79.401	79.401	79.201	79.401	79.301	79.201	79.401	79.301	98.201	97.601	98.101	98.401	98.401	98.301	98.201	97.901	98.101	97.901	100.001
HG976946.1_CH2	78.501	78.601	78.601	78.701	78.701	78.701	78.701	78.601	78.901	79.601	79.601	79.601	79.601	79.701	79.501	79.401	79.601	79.601	79.501	79.401	79.601	79.501	79.401	79.501	79.501	97.601	97.101	97.501	97.901	97.901	97.701	97.601	97.301	97.501	97.301	98.001	100.001
